# Supplementary material for: CXCR6+ CD127– Tr1 cells balance immunity and persistence in Plasmodium falciparum infection
Source: J Clin Invest. 2026 May 5;136(14):e200628. doi: 10.1172/JCI200628 (PMC13367961; doi:10.1172/JCI200628)
Supplement: Supporting data values [file jci-136-200628-s169.xlsx]

## Sheet: Figure 1D
Sample	Stimulation	Participant ID	Cell Type	Frequency By RNAseq	Frequency by Flow
3125_T1	unstimulated	3125	Tr1	1.73554	2.98
3149_S1	unstimulated	3149	Tr1	0.530265	1.05
3149_S2	unstimulated	3149	Tr1	0.21917	0.55
3149_S3	unstimulated	3149	Tr1	1.09449	1.02
3149_S4	unstimulated	3149	Tr1	0.798071	1.3
3158_T1	unstimulated	3158	Tr1	3.45165	2.5
3178_S5	unstimulated	3178	Tr1	1.23306	1.88
3178_S6	unstimulated	3178	Tr1	3.00231	4.28
3178_S7	unstimulated	3178	Tr1	0.914045	2.21
3178_S8	unstimulated	3178	Tr1	6.75301	6.78
3410_T1	unstimulated	3410	Tr1	1.4067	1.93
3410_T2	unstimulated	3410	Tr1	2.96558	3.53
3410_T3	unstimulated	3410	Tr1	0.740817	1.01
3410_T4	unstimulated	3410	Tr1	6.77966	6.52

## Sheet: Figure 1G
Participant ID	Metric	Value
3149	specificity	99.3042
3149	sensitivity	46.4998
3178	specificity	99.3733
3178	sensitivity	91.4845
3354	specificity	98.6239
3354	sensitivity	68.3728
3410	specificity	99.3805
3410	sensitivity	92.8928
3587	specificity	97.6249
3587	sensitivity	93.3708
3612	specificity	96.9985
3612	sensitivity	54.3809
3304	specificity	98.322
3304	sensitivity	92.7539

## Sheet: Figure 2A
Participant ID	CXCR6+ CD127-	CCR5+ PD1+	CD49b+ LAG3+	CCR5+ PD1+ & CXCR6+ CD127-	CCR5+ PD1+ & CD49b+ LAG3+	CD49b+ LAG3+ & CXCR6+ CD127-	CCR5+ PD1+ & CD49b+ LAG3+ & CXCR6+ CD127-
137	2.68286	1.35286	0.114143	0.45	0.00991571	0.0201457	0.00595857
161	5.09286	2.11286	0.405714	1.44	0.0267029	0.0442857	0.0212743
176	5.31143	2.53857	0.271429	1.49857	0.0568571	0.101571	0.0433114
268	1.47833	1.725	0.571667	0.5885	0.0328333	0.02294	0.0116633
324	2.81857	0.602857	0.555714	0.396857	0.0275157	0.0915043	0.0181857
326	1.41	2.8	0.24	0.7	0.00848	0.038	0.00424
353	1.71167	1.68833	0.33	0.579167	0.00815833	0.00746333	0.00126
363	5.43571	3.31	0.754286	1.57286	0.0865714	0.0854286	0.0548814
563	2.42	0.92	1.27667	0.533333	0.0105533	0.028	0.00953333
571	4.23714	2.95571	0.274286	1.61429	0.0785586	0.0927814	0.0603043
575	2.1	1.01333	0.0986667	0.403333	0.02311	0.02589	0.0214433
627	2.96333	3.70667	0.31	1.26667	0.0726667	0.041	0.0326667
643	3.44	1.56	0.26	0.953333	0.01992	0.027	0.01326
644	2.34	0.43	0.66	0.22	0.024	0.032	0.011
666	1.19	1.36	0.33	0.35	0.00414	0.019	0
689	1.88	0.76	0.19	0.39	0.019	0.019	0.016

## Sheet: Figure 2B
Participant ID	Stimulation	Population	Percent IL10+
137	PMA	CCR5+ PD1+	3.36429
137	PMA	CD49b+ LAG3+	23.0299
137	PMA	Memory	0.37
137	PMA	Tr1	6.15627
161	PMA	CCR5+ PD1+	14.0265
161	PMA	CD49b+ LAG3+	16.226
161	PMA	Memory	0.825
161	PMA	Tr1	10.817
176	PMA	CCR5+ PD1+	8.76973
176	PMA	CD49b+ LAG3+	13.5098
176	PMA	Memory	0.63
176	PMA	Tr1	8.82143
268	PMA	CCR5+ PD1+	38.4781
268	PMA	CD49b+ LAG3+	26.8143
268	PMA	Memory	4.875
268	PMA	Tr1	54.4227
324	PMA	CCR5+ PD1+	25.8727
324	PMA	CD49b+ LAG3+	18.7958
324	PMA	Memory	1.19
324	PMA	Tr1	23.8779
353	PMA	CCR5+ PD1+	30.4091
353	PMA	CD49b+ LAG3+	8.4924
353	PMA	Memory	1.475
353	PMA	Tr1	23.0665
363	PMA	CCR5+ PD1+	31.2418
363	PMA	CD49b+ LAG3+	17.5505
363	PMA	Memory	2.14
363	PMA	Tr1	34.4534
563	PMA	CCR5+ PD1+	24.2941
563	PMA	CD49b+ LAG3+	0.424107
563	PMA	Memory	0.28
563	PMA	Tr1	9.21053
571	PMA	CCR5+ PD1+	11.4724
571	PMA	CD49b+ LAG3+	17.8905
571	PMA	Memory	0.495
571	PMA	Tr1	8.85843
575	PMA	CCR5+ PD1+	15.3333
575	PMA	CD49b+ LAG3+	28.0814
575	PMA	Memory	0.3
575	PMA	Tr1	2.4741
627	PMA	CCR5+ PD1+	17.1277
627	PMA	CD49b+ LAG3+	25.8929
627	PMA	Memory	0.5
627	PMA	Tr1	6.3308
643	PMA	CCR5+ PD1+	11.7073
643	PMA	CD49b+ LAG3+	1.05143
643	PMA	Memory	0.4
643	PMA	Tr1	7.64878

## Sheet: Figure 2D
Participant ID	IL10/CXCR6+ CD127-	IL10/CCR5+ PD1+	IL10/CD49b+ LAG3+	IL10/CCR5+ PD1+ & CXCR6+ CD127-	IL10/CCR5+ PD1+ & CD49b+ LAG3+	IL10/CD49b+ LAG3+ & CXCR6+ CD127-	IL10/CCR5+ PD1+ & CD49b+ LAG3+ & CXCR6+ CD127-
137	67.5857	13.7486	23.2143	11.5557	4.11714	18.0571	3.67429
161	64.1857	8.43714	16.4629	6.00857	2.60286	12.11	1.9
176	59.9286	11.1829	21.7814	7.01143	4.72857	15.2586	3.16857
268	58.5667	13.86	7.08167	11.1817	1.74167	4.485	1.41833
324	67.3	8.27429	26.6043	5.72286	3.57714	18.8029	2.4
326	46.4	6.78	3.73	3.39	0.68	1.02	0
353	57.4	14.92	6.23667	11.74	1.72833	3.53667	1.43833
363	72.3143	24.8886	21.3129	15.79	9.22143	16.0943	6.12
563	65.5667	34.6333	13.1267	27.4667	5.57333	9.53667	4.31333
571	73.0286	27.5343	29	20.8143	10.2786	22.5143	8.29286
575	38.7667	5.35	18.25	4.01	1.91333	12.2967	1.72
627	49.9667	11.79	21.7	8.53667	3.65667	13.0267	2.45667
643	57.4667	13.5	8.84667	7.72	2.49333	6.49667	1.73
644	55.7	10.4	8.74	5.46	2.73	6.01	1.64
666	43	4.36	5.92	2.8	2.18	2.49	0.93
689	47.6	10.8	20.1	9.58	3.29	10.5	2.99

## Sheet: Figure 3D
Participant ID	Suppressor Identity	% Proliferation (Responder)
155	Tr1	9.7
155	Treg	28.7
155	non-reg	18.3
177	Tr1	12.5
177	Treg	15.8
177	non-reg	30.2
213	Tr1	6.78
213	Treg	9.78
213	non-reg	25.7
548	Tr1	20.7
548	Treg	19.4
548	non-reg	42.6
560	Tr1	15.5
560	Treg	28
560	non-reg	38.5
577	Tr1	20.9
577	Treg	20.4
577	non-reg	31.5
581	Tr1	20.1
581	Treg	15.6
581	non-reg	46.9
588	Tr1	15.9
588	Treg	30.3
588	non-reg	32.7
541	Tr1	3.15
541	Treg	6.18
541	non-reg	25.6
553	Tr1	5.49
553	Treg	14.3
553	non-reg	38.4
554	Tr1	7.83
554	Treg	8.12
554	non-reg	40
555	Tr1	7.46
555	Treg	10.6
555	non-reg	58.2
425	Tr1	12.6
425	Treg	3.11
425	non-reg	17.7
514	Tr1	12.3
514	Treg	9.09
514	non-reg	46.8
685	Tr1	10.1
685	Treg	5.39
685	non-reg	31.6
746	Tr1	19.2
746	Treg	8.86
746	non-reg	24.8

## Sheet: Figure 3E
Participant ID	Suppressor Identity	% Suppression of Responder
155	Tr1	69.7819
155	Treg	10.5919
155	non-reg	42.9907
177	Tr1	52.7708
177	Treg	40.3023
177	non-reg	-14.1058
213	Tr1	74.3829
213	Treg	63.0479
213	non-reg	2.89673
548	Tr1	21.7884
548	Treg	26.7003
548	non-reg	-60.9572
560	Tr1	15.8409
560	Treg	-52.0293
560	non-reg	-109.04
577	Tr1	-13.479
577	Treg	-10.7642
577	non-reg	-71.033
581	Tr1	-9.13533
581	Treg	15.298
581	non-reg	-154.649
588	Tr1	13.6691
588	Treg	-64.5174
588	non-reg	-77.5485
541	Tr1	88.2609
541	Treg	76.9689
541	non-reg	4.59627
553	Tr1	79.5404
553	Treg	46.7081
553	non-reg	-43.1056
554	Tr1	70.8199
554	Treg	69.7391
554	non-reg	-49.0683
555	Tr1	72.1988
555	Treg	60.4969
555	non-reg	-116.894
425	Tr1	58.1858
425	Treg	89.6792
425	non-reg	41.2611
514	Tr1	69.3776
514	Treg	77.3693
514	non-reg	-16.5145
685	Tr1	74.8548
685	Treg	86.5809
685	non-reg	21.3278
746	Tr1	52.1992
746	Treg	77.9419
746	non-reg	38.2573

## Sheet: Figure 3F
Participant ID	Suppressor Identity	% Suppressor Proliferation
155	Tr1	6.72
155	Treg	72.8
155	non-reg	59.5
177	Tr1	5.84
177	Treg	60.8
177	non-reg	73.6
213	Tr1	2.28
213	Treg	25.8
213	non-reg	69.8
548	Tr1	8.96
548	Treg	72.1
548	non-reg	83.2
560	Tr1	7.93
560	Treg	84.8
560	non-reg	89.8
577	Tr1	8.86
577	Treg	46.5
577	non-reg	72.1
581	Tr1	15
581	Treg	70.1
581	non-reg	87.9
588	Tr1	7.69
588	Treg	91.1
588	non-reg	83.3
541	Tr1	2.53
541	Treg	20.7
541	non-reg	68.2
553	Tr1	3.5
553	Treg	26.1
553	non-reg	71.6
554	Tr1	3.74
554	Treg	35.8
554	non-reg	73.1
555	Tr1	3.98
555	Treg	52.3
555	non-reg	89.2
425	Tr1	18.7
425	Treg	18.4
425	non-reg	63.8
514	Tr1	7.51
514	Treg	40.5
514	non-reg	77.6
685	Tr1	5.7
685	Treg	32.7
685	non-reg	71.9
746	Tr1	4.37
746	Treg	16.9
746	non-reg	60.2

## Sheet: Figure 3H
Participant ID	Suppressor Identity	aIL10R	% Suppression of Responder
541	Tr1	no	88.2609
541	Treg	no	76.9689
541	Tr1	yes	66.413
541	Treg	yes	70.2283
553	Tr1	no	79.5404
553	Treg	no	46.7081
553	Tr1	yes	62.5
553	Treg	yes	28.587
554	Tr1	no	70.8199
554	Treg	no	69.7391
554	Tr1	yes	27.2826
554	Treg	yes	82
555	Tr1	no	72.1988
555	Treg	no	60.4969
555	Tr1	yes	27.9348
555	Treg	yes	55.3261
425	Tr1	no	58.1858
425	Treg	no	89.6792
425	Tr1	yes	22.9885
425	Treg	yes	44.1954
514	Tr1	no	69.3776
514	Treg	no	77.3693
514	Tr1	yes	42.6332
514	Treg	yes	70.7524
685	Tr1	no	74.8548
685	Treg	no	86.5809
685	Tr1	yes	10.9718
685	Treg	yes	66.7712
746	Tr1	no	52.1992
746	Treg	no	77.9419
746	Tr1	yes	67.0846
746	Treg	yes	34.7962

## Sheet: Figure 4B
Participant ID	Age (Years)	Infection Type
132	10.48	asymp
132	9.02	symp
134	6.39	asymp
134	6.69	symp
137	8.39	asymp
137	6.76	symp
148	7.55	asymp
148	5.73	symp
161	4.65	asymp
161	5.67	symp
164	4.87	asymp
164	5.18	symp
176	14.09	asymp
176	13.36	symp
218	13.93	asymp
218	13.46	symp
219	7.85	asymp
219	7.46	symp
225	4.76	asymp
225	4.2	symp
260	8.63	asymp
261	4.48	asymp
268	3.96	asymp
303	7.11	asymp
303	6.25	symp
316	9.01	asymp
317	5.95	asymp
317	5.25	symp
323	7.38	asymp
323	7.68	symp
324	5.39	asymp
324	5.7	symp
331	6.35	asymp
331	5.45	symp
336	4.93	asymp
336	3.84	symp
353	9.74	asymp
353	10.72	symp
355	3.19	asymp
355	3.45	symp
362	9.19	asymp
362	8.79	symp
363	6.87	asymp
363	5.96	symp
364	4.6	asymp
364	4.06	symp
379	4.36	asymp
379	4.9	symp
384	6.91	asymp
384	7.29	symp
385	5.52	asymp
385	5.82	symp
398	3.36	asymp
398	3.8	symp
402	8.32	asymp
402	8.88	symp
410	3.68	asymp
410	4.52	symp
442	4.54	asymp
442	3.57	symp
455	12.86	asymp
455	12.52	symp
463	4.92	asymp
463	4.54	symp
495	7.92	symp
496	5.32	asymp
496	4.49	symp
529	4.27	asymp
571	6.68	asymp
571	6.07	symp
572	5.68	asymp
572	5.24	symp
577	4.85	symp
662	4.38	asymp
662	3.61	symp
667	8.62	asymp
667	9.59	symp
668	5.84	asymp
668	5.47	symp
678	11.13	asymp
678	10.45	symp
716	9.47	asymp
716	10.21	symp
727	10.89	asymp
744	14.18	asymp
744	14.65	symp

[truncated: 15 more sheets: Figure 4C, Figure 4D, Figure 4E, Figure 4F, Figure 4G, Figure 4H, Figure 4I, Figure 4J, Figure 5A, Figure 5B, Figure 5C-E, Figure 5F, Figure 6A,B, Figure 6C,D, Figure 6E]
